# Supplementary material for: Contrasting effects of intracellular and extracellular human PCSK9 on inflammation, lipid alteration and cell death
Source: Commun Biol. 2024 Aug 13;7:985. doi: 10.1038/s42003-024-06674-9 (PMC11322528; doi:10.1038/s42003-024-06674-9)
Supplement: Supplementary file 6 — Supplementary Data 3 [file 42003_2024_6674_MOESM6_ESM.xlsx]

## Sheet: Fig 1a
	Fig:1a
	Non smoker non COPD	Smoker COPD	Smoker Non COPD
	1023	783	1243
	763	456	2146
	2035	695	864
	962	3844	1645
	2372	1984	2984
	1323	1845	1984
	835	3984	4537
	1264	2045	2098
	3546	2354	4562
	735	945	3098
	2345	3446	3956
	2242	2310	1908
	1543	2762	4109
	2253	2363	3209
	1735	3562	4987
	983	3735	3563
	1243	984	7835
	5835	694

## Sheet: Fig 1b
	Fig: 1b
		UT	10ng	20ng	50ng	100ng
		1490	1593	1550	3046	3105
		1569	1536	1426	3225	3254
		1846	2012	2824	2845	3069
		2148	2234	3065	3074	3342
		2384	2536	2896	3794	3945
		2435	2834	2505	3545	3934

## Sheet: Fig 1c
		Fig: 1c
			UT	10ng	20ng	50ng	100ng
			5.35	7.49	8.395	12.59	10.45
			7.45	8.4	6.4	10.3	11.5
			7.29	8.5	9.49	14.98	14.6
			9.5	6.7	10.5	10.4	14.6
			12.6	18	18.49	19.5	23.8
			14.8	21.93	19.45	21.6	24.5

## Sheet: Fig1d
Fig 1d
		UT	10ng	20ng	50ng	100ng
		20.48	23.09	23.587	30.587	28.49
		23.2	21.68	25.694	23.675	30.48
		15.578	18.49	19.58	21.59	27.3
		12.45	12.59	20.58	25.498	30.5
		18.5	17.498	25.6	37.45	38
		20.49	19.59	28.7	33.59	33.5

## Sheet: Fig 1e
	Fig: 1e
	UT	10ng	20ng	50ng	100ng
	45.87	40.49	49.39	55.65	85.35
	50.39	58.4	55	47	89.57
	50.695	50.36	78.39	96	80.56
	64.97	63	75	92.9	90
	95.345	86.45	95.789	86	130
	90	89	90.56	85	139.8

## Sheet: Fig 1f
		Fig: 1f
		UT	10ng	20ng	50ng	100ng
		872	854	857	1069	1213
		846	883	1162	1129	1286
		871	826	816	1085	1252

## Sheet: Fig 3a
		Fig: 3a
		PBEC	A549
		450	455
		443	483
		994	695
		1045	663
		868	558
		893	504

## Sheet: Fig 3g
	Fig: 3g
	UT	CS
	0	180
	0	158.4
	0	294
	0	239.54
	0	150
	0	165

## Sheet: Fig 3h
	Fig: 3h
	CS	CS+Brf
	184	148.48
	158	159.4
	189.65	130.45
	159.45	139.5
	208	165
	194.5	175.39

## Sheet: Fig 5c
		Fig: 5c
		Con siRNA	PCSK9 siRNA	Con siRNA+CSE	PCSK9 siRNA+CSE
		0	0	1.659	3.85
		0	0	1.8745	3.585
		0	0	2.5	3.98

[truncated: 5 more sheets: Fig 5e, Fig 5f, Fig 5g, Supp. Fig 3b , Supp. fig 4]
